# Supplementary material for: CMP-Neu5Ac Hydroxylase Null Mice as a Model for Studying Metabolic Disorders Caused by the Evolutionary Loss of Neu5Gc in Humans
Source: Biomed Res Int. 2015 Oct 19;2015:830315. doi: 10.1155/2015/830315 (PMC4629002; doi:10.1155/2015/830315)
Supplement: Supplementary file 1 — 2-2. Genotyping of Cmah-null mice; 2-3. Immunohistochemistry (IHC) and immunofluorescence staining; 2-8. RT-qPCR; 2-10. Western blot analysis. [file 830315.f1.zip]

Archive with 5 entries (5 files):
- Supplementary_data.doc
- Additional file 1.xls
- Additional file 2.xls
- Additional file 3.xls
- Additional file 4.xls
