# Supplementary material for: CMP-Neu5Ac Hydroxylase Null Mice as a Model for Studying Metabolic Disorders Caused by the Evolutionary Loss of Neu5Gc in Humans
Source: Biomed Res Int. 2015 Oct 19;2015:830315. doi: 10.1155/2015/830315 (PMC4629002; doi:10.1155/2015/830315)
Supplement: Supplementary file 1 — 2-2. Genotyping of Cmah-null mice; 2-3. Immunohistochemistry (IHC) and immunofluorescence staining; 2-8. RT-qPCR; 2-10. Western blot analysis. [file 830315.f1.zip › Additional file 1.xls]

## Sheet: UP
Up-regulated genes in Cmah-null mice
GeneSymbol	KO_Liver/WT_Liver.fc	Panther_Process	Accession	Definition
Cyp4a12a	15.6923	Lipid, fatty acid and steroid metabolism -> Fatty acid metabolism;Electron transport	NM_177406.3	Mus musculus cytochrome P450, family 4, subfamily a, polypeptide 12a (Cyp4a12a), mRNA.
OTTMUSG00000000231	8.09496	Transport;Sensory perception -> Pheromone response	NM_001009550.1	Mus musculus predicted gene, OTTMUSG00000000231 (OTTMUSG00000000231), mRNA.
Cyp4a12b	6.70932	Lipid, fatty acid and steroid metabolism -> Fatty acid metabolism;Electron transport	NM_172306.2	Mus musculus cytochrome P450, family 4, subfamily a, polypeptide 12B (Cyp4a12b), mRNA.
Serpina4-ps1	5.82051		NR_002861.1	Mus musculus serine (or cysteine) peptidase inhibitor, clade A, member 4, pseudogene 1 (Serpina4-ps1), non-coding RNA.
Ddx3y	5.79431	Nucleoside, nucleotide and nucleic acid metabolism	NM_012008.1	Mus musculus DEAD (Asp-Glu-Ala-Asp) box polypeptide 3, Y-linked (Ddx3y), mRNA.
Hsd3b5	5.57517	Lipid, fatty acid and steroid metabolism -> Steroid metabolism -> Cholesterol metabolism	NM_008295.2	Mus musculus hydroxy-delta-5-steroid dehydrogenase, 3 beta- and steroid delta-isomerase 5 (Hsd3b5), mRNA.
Thrsp	5.51768	Lipid, fatty acid and steroid metabolism;Nucleoside, nucleotide and nucleic acid metabolism -> mRNA transcription -> mRNA transcription regulation;Other metabolism	NM_009381.2	Mus musculus thyroid hormone responsive SPOT14 homolog (Rattus) (Thrsp), mRNA.
C6	5.12981	Immunity and defense -> Complement-mediated immunity	NM_016704.1	Mus musculus complement component 6 (C6), mRNA.
Mup5	4.38294	Transport;Sensory perception -> Pheromone response	NM_008649.2	Mus musculus major urinary protein 5 (Mup5), mRNA.
Per2	4.15491	Nucleoside, nucleotide and nucleic acid metabolism -> mRNA transcription -> mRNA transcription regulation;Signal transduction -> Cell communication	NM_011066.1	Mus musculus period homolog 2 (Drosophila) (Per2), mRNA.
Usp2	3.97954	Protein metabolism and modification -> Proteolysis	NM_198091.2	Mus musculus ubiquitin specific peptidase 2 (Usp2), transcript variant 2, mRNA.
OTTMUSG00000007485	3.80951	Transport;Sensory perception -> Pheromone response	NM_001012323.1	Mus musculus predicted gene, OTTMUSG00000007485 (OTTMUSG00000007485), mRNA.
Serpina12	3.63562	Protein metabolism and modification -> Proteolysis	NM_026535.2	Mus musculus serine (or cysteine) peptidase inhibitor, clade A (alpha-1 antiproteinase, antitrypsin), member 12 (Serpina12), mRNA.
EG241041	3.59591		NR_002858.1	Mus musculus predicted gene, EG241041 (EG241041), non-coding RNA.
Cyp2d9	3.30683	Lipid, fatty acid and steroid metabolism -> Other lipid, fatty acid and steroid metabolism;Lipid, fatty acid and steroid metabolism -> Steroid metabolism;Electron transport	NM_010006.1	Mus musculus cytochrome P450, family 2, subfamily d, polypeptide 9 (Cyp2d9), mRNA.
EG624219	3.3053		NM_001080940.1	Mus musculus predicted gene, EG624219 (EG624219), mRNA.
Hspa8	3.15016	Protein metabolism and modification -> Protein folding;Protein metabolism and modification -> Protein complex assembly;Immunity and defense -> Stress response	NM_031165.4	Mus musculus heat shock protein 8 (Hspa8), mRNA.
Gsta1	3.01872	Immunity and defense -> Detoxification	NM_008181.2	Mus musculus glutathione S-transferase, alpha 1 (Ya) (Gsta1), mRNA.
Mup4	2.83495	Transport;Sensory perception -> Pheromone response	NM_008648.1	Mus musculus major urinary protein 4 (Mup4), mRNA.
G0s2	2.83421	Biological process unclassified	NM_008059.2	Mus musculus G0/G1 switch gene 2 (G0s2), mRNA.
Selenbp2	2.76672	Immunity and defense	NM_019414.2	Mus musculus selenium binding protein 2 (Selenbp2), mRNA.
Eif4ebp3	2.76042	Protein metabolism and modification -> Protein biosynthesis;Protein metabolism and modification -> Translational regulation;Cell proliferation and differentiation;Oncogenesis -> Tumor suppressor	NM_201256.2	Mus musculus eukaryotic translation initiation factor 4E binding protein 3 (Eif4ebp3), mRNA.
Hsp105	2.75001	Protein metabolism and modification -> Protein folding	NM_013559.1	molecular chaperone of the heat shock protein 70 family
Gstp1	2.74502	Immunity and defense -> Detoxification	NM_013541.1	Mus musculus glutathione S-transferase, pi 1 (Gstp1), mRNA.
Tfrc	2.73619	Transport -> Ion transport	NM_011638.3	Mus musculus transferrin receptor (Tfrc), mRNA.
Cyp7b1	2.70771	Lipid, fatty acid and steroid metabolism -> Steroid metabolism -> Cholesterol metabolism;Electron transport	NM_007825.3	Mus musculus cytochrome P450, family 7, subfamily b, polypeptide 1 (Cyp7b1), mRNA.
Fmo5	2.70639	Electron transport;Other metabolism	NM_010232.3	Mus musculus flavin containing monooxygenase 5 (Fmo5), mRNA.
Creld2	2.57959	Biological process unclassified	NM_029720.2	Mus musculus cysteine-rich with EGF-like domains 2 (Creld2), mRNA.
Cyp2a5	2.49344	Lipid, fatty acid and steroid metabolism -> Fatty acid metabolism;Lipid, fatty acid and steroid metabolism -> Steroid metabolism;Electron transport	NM_007812.4	Mus musculus cytochrome P450, family 2, subfamily a, polypeptide 5 (Cyp2a5), mRNA.
Tsku	2.38553	Signal transduction -> Cell surface receptor mediated signal transduction -> Other receptor mediated signaling pathway;Developmental processes	NM_001024619.1	Mus musculus tsukushin (Tsku), mRNA.
Ivns1abp	2.33813	Biological process unclassified	NM_001039511.1	Mus musculus influenza virus NS1A binding protein (Ivns1abp), transcript variant 1, mRNA.
Scp2	2.2551	Other metabolism	NM_011327.2	Mus musculus sterol carrier protein 2, liver (Scp2), mRNA.
Scara5	2.24304	Biological process unclassified	NM_028903.1	Mus musculus scavenger receptor class A, member 5 (putative) (Scara5), mRNA.
Elovl6	2.19396	Lipid, fatty acid and steroid metabolism -> Fatty acid metabolism	NM_130450.2	Mus musculus ELOVL family member 6, elongation of long chain fatty acids (yeast) (Elovl6), mRNA.
Rorc	2.18933	Nucleoside, nucleotide and nucleic acid metabolism -> mRNA transcription -> mRNA transcription regulation;Signal transduction;Developmental processes -> Embryogenesis	NM_011281.1	Mus musculus RAR-related orphan receptor gamma (Rorc), mRNA.
Asl	2.17901	Amino acid metabolism -> Amino acid biosynthesis;Nitrogen metabolism	NM_133768.1
Tkt	2.14558	Carbohydrate metabolism -> Pentose-phosphate shunt;Coenzyme and prosthetic group metabolism -> Vitamin metabolism	NM_009388.2	Mus musculus transketolase (Tkt), mRNA.
Alas2	2.12477	Coenzyme and prosthetic group metabolism -> Porphyrin metabolism	NM_009653.1
Hspb1	2.10562	Protein metabolism and modification -> Protein folding;Immunity and defense -> Stress response	NM_013560.1	Mus musculus heat shock protein 1 (Hspb1), mRNA.
Gck	2.10396	Carbohydrate metabolism -> Glycolysis	NM_010292.4	Mus musculus glucokinase (Gck), mRNA.
Cml4	2.10072	Biological process unclassified	NM_023455.2	Mus musculus camello-like 4 (Cml4), mRNA.
Keg1	2.07277	Lipid, fatty acid and steroid metabolism -> Fatty acid metabolism	NM_029550.1	Mus musculus kidney expressed gene 1 (Keg1), mRNA.
Dak	2.06945	Biological process unclassified	NM_145496.1	Mus musculus dihydroxyacetone kinase 2 homolog (yeast) (Dak), mRNA.
LOC56628	2.05401	Immunity and defense -> T-cell mediated immunity -> MHCI-mediated immunity	NM_019909.1	Mus musculus MHC (A.CA/J(H-2K-f) class I antigen (LOC56628), mRNA.
Inhba	2.05144	Signal transduction -> Cell surface receptor mediated signal transduction -> Other receptor mediated signaling pathway;Developmental processes;Cell proliferation and differentiation	NM_008380.1	Mus musculus inhibin beta-A (Inhba), mRNA.
Hsp90ab1	2.02351	Protein metabolism and modification -> Protein folding;Immunity and defense -> Stress response	NM_008302.3	Mus musculus heat shock protein 90kDa alpha (cytosolic), class B member 1 (Hsp90ab1), mRNA.
LOC666904	2.01838	Protein metabolism and modification -> Protein folding;Protein metabolism and modification -> Protein complex assembly;Immunity and defense -> Stress response	XM_986932.1	PREDICTED: Mus musculus similar to heat shock protein 8 (LOC666904), mRNA.
Aacs	2.01029	Lipid, fatty acid and steroid metabolism -> Fatty acid metabolism;Coenzyme and prosthetic group metabolism -> Coenzyme metabolism	NM_030210.1	Mus musculus acetoacetyl-CoA synthetase (Aacs), mRNA.
Chpt1	1.99123	Lipid, fatty acid and steroid metabolism -> Phospholipid metabolism	NM_144807.2	Mus musculus choline phosphotransferase 1 (Chpt1), mRNA.
Fkbp5	1.98795	Protein metabolism and modification -> Protein folding;Signal transduction -> Intracellular signaling cascade -> Calcium mediated signaling;Immunity and defense -> T-cell mediated immunity;Neuronal activities -> Other neuronal activity;Cell cycle -> Cell cycle control	NM_010220.2	Mus musculus FK506 binding protein 5 (Fkbp5), mRNA.
Gys2	1.92163	Carbohydrate metabolism -> Glycogen metabolism	NM_145572.1	Mus musculus glycogen synthase 2 (Gys2), mRNA.
Cish	1.92114	Signal transduction -> Intracellular signaling cascade -> JAK-STAT cascade;Immunity and defense -> Macrophage-mediated immunity;Immunity and defense -> Cytokine/chemokine mediated immunity;Apoptosis -> Inhibition of apoptosis;Developmental processes	NM_009895.3	Mus musculus cytokine inducible SH2-containing protein (Cish), mRNA.
Chordc1	1.91009	Developmental processes -> Gametogenesis	NM_025844.2	Mus musculus cysteine and histidine-rich domain (CHORD)-containing, zinc-binding protein 1 (Chordc1), mRNA.
Gde1	1.89587	Lipid, fatty acid and steroid metabolism;Other metabolism	NM_019580.4	Mus musculus glycerophosphodiester phosphodiesterase 1 (Gde1), mRNA.
Palld	1.89575		NM_001081390.1	Mus musculus palladin, cytoskeletal associated protein (Palld), mRNA.
D12Ertd647e	1.89464	Immunity and defense	NM_194069.1	Mus musculus DNA segment, Chr 12, ERATO Doi 647, expressed (D12Ertd647e), transcript variant 5, mRNA.
Saa4	1.88963	Immunity and defense	NM_011316.3	Mus musculus serum amyloid A 4 (Saa4), mRNA.
C9	1.87306	Immunity and defense -> Complement-mediated immunity	NM_013485.1	Mus musculus complement component 9 (C9), mRNA.
Tef	1.8498	Nucleoside, nucleotide and nucleic acid metabolism -> mRNA transcription	NM_017376.2	Mus musculus thyrotroph embryonic factor (Tef), transcript variant 1, mRNA.
Agxt2l1	1.84806	Amino acid metabolism	NM_027907.1	Mus musculus alanine-glyoxylate aminotransferase 2-like 1 (Agxt2l1), mRNA.
Elovl3	1.84548	Lipid, fatty acid and steroid metabolism -> Fatty acid metabolism	NM_007703.1	Mus musculus elongation of very long chain fatty acids (FEN1/Elo2, SUR4/Elo3, yeast)-like 3 (Elovl3), mRNA.
Mid1ip1	1.82253	Biological process unclassified	NM_026524.2	Mus musculus Mid1 interacting protein 1 (gastrulation specific G12-like (zebrafish)) (Mid1ip1), mRNA.
Dscr1	1.81628	Signal transduction -> Intracellular signaling cascade;Developmental processes -> Ectoderm development	NM_019466.2
Ctgf	1.80993	Signal transduction -> Cell surface receptor mediated signal transduction -> Receptor protein tyrosine kinase signaling pathway;Signal transduction -> Cell surface receptor mediated signal transduction -> Other receptor mediated signaling pathway;Signal transduction -> Cell communication -> Extracellular matrix protein-mediated signaling	NM_010217.1	Mus musculus connective tissue growth factor (Ctgf), mRNA.
Phlda1	1.80902	Biological process unclassified	NM_009344.1	Mus musculus pleckstrin homology-like domain, family A, member 1 (Phlda1), mRNA.
Timm9	1.79942	Intracellular protein traffic -> Mitochondrial transport	NM_013896.3	Mus musculus translocase of inner mitochondrial membrane 9 homolog (yeast) (Timm9), nuclear gene encoding mitochondrial protein, transcript variant 1, mRNA.
D3Ucla1	1.79205	Protein metabolism and modification -> Protein folding;Protein metabolism and modification -> Proteolysis;Immunity and defense -> Stress response	NM_030685.1	Mus musculus DNA segment, Chr 3, University of California at Los Angeles 1 (D3Ucla1), mRNA.
Mup2	1.77838	Transport;Sensory perception -> Pheromone response	NM_008647.3	Mus musculus major urinary protein 2 (Mup2), transcript variant 1, mRNA.
Mcm10	1.77451	Biological process unclassified	NM_027290.1	Mus musculus minichromosome maintenance deficient 10 (S. cerevisiae) (Mcm10), mRNA.
Atl2	1.76888	Biological process unclassified	NM_178050.3	Mus musculus atlastin GTPase 2 (Atl2), transcript variant 2, mRNA.
Hes6	1.76859	Nucleoside, nucleotide and nucleic acid metabolism -> mRNA transcription -> mRNA transcription regulation;Developmental processes -> Ectoderm development -> Neurogenesis	NM_019479.2	Mus musculus hairy and enhancer of split 6 (Drosophila) (Hes6), mRNA.
Tmc7	1.7672	Biological process unclassified	NM_172476.4	Mus musculus transmembrane channel-like gene family 7 (Tmc7), mRNA.
Cbr1	1.75269	Other metabolism	NM_007620.2	Mus musculus carbonyl reductase 1 (Cbr1), mRNA.
Egfr	1.74971	Protein metabolism and modification -> Protein modification -> Protein phosphorylation;Signal transduction -> Cell surface receptor mediated signal transduction -> Receptor protein tyrosine kinase signaling pathway;Cell cycle -> Cell cycle control;Cell proliferation and differentiation;Oncogenesis	NM_207655.1
Eif5	1.73536		NM_178041.1	Mus musculus eukaryotic translation initiation factor 5 (Eif5), transcript variant 2, mRNA.
D0H4S114	1.73301	Biological process unclassified	NM_053078.3	Mus musculus DNA segment, human D4S114 (D0H4S114), mRNA.
Gsta3	1.72983	Immunity and defense -> Detoxification	NM_010356.3	Mus musculus glutathione S-transferase, alpha 3 (Gsta3), transcript variant 2, mRNA.
H2-Q8	1.72317	Immunity and defense -> T-cell mediated immunity -> MHCI-mediated immunity	NM_023124.2	Mus musculus histocompatibility 2, Q region locus 8 (H2-Q8), mRNA.
Slc6a9	1.72105	Amino acid metabolism -> Amino acid transport;Transport -> Amino acid transport;Neuronal activities -> Synaptic transmission	NM_008135.4	Mus musculus solute carrier family 6 (neurotransmitter transporter, glycine), member 9 (Slc6a9), mRNA.
Serinc3	1.72016	Biological process unclassified	NM_012032.2	Mus musculus serine incorporator 3 (Serinc3), mRNA.
Slc38a4	1.71416	Biological process unclassified	NM_027052.3	Mus musculus solute carrier family 38, member 4 (Slc38a4), mRNA.
Man2a1	1.71034	Carbohydrate metabolism -> Other carbohydrate metabolism;Protein metabolism and modification -> Protein modification -> Protein glycosylation	NM_008549.1	Mus musculus mannosidase 2, alpha 1 (Man2a1), mRNA.
Rapgef4	1.70663	Signal transduction -> Intracellular signaling cascade -> MAPKKK cascade	NM_019688.1	Mus musculus Rap guanine nucleotide exchange factor (GEF) 4 (Rapgef4), mRNA.
Ero1lb	1.70592	Protein metabolism and modification -> Protein folding;Electron transport;Intracellular protein traffic -> General vesicle transport;Transport -> Other transport;Miscellaneous	NM_026184.2	Mus musculus ERO1-like beta (S. cerevisiae) (Ero1lb), mRNA.
Alas1	1.70209	Coenzyme and prosthetic group metabolism -> Porphyrin metabolism	NM_020559.1	Mus musculus aminolevulinic acid synthase 1 (Alas1), mRNA.
Csad	1.69967	Amino acid metabolism -> Other amino acid metabolism	NM_144942.1	Mus musculus cysteine sulfinic acid decarboxylase (Csad), mRNA.
Tuba6	1.69966		XM_147357.1
Siat9	1.6971	Carbohydrate metabolism -> Other polysaccharide metabolism;Lipid, fatty acid and steroid metabolism -> Other lipid, fatty acid and steroid metabolism;Protein metabolism and modification -> Protein modification -> Protein glycosylation	NM_011375.1
Pklr	1.69437	Carbohydrate metabolism -> Glycolysis	NM_013631.1	Mus musculus pyruvate kinase liver and red blood cell (Pklr), mRNA.
Abi1	1.69257	Signal transduction;Cell cycle -> Cell cycle control;Cell structure and motility -> Cell motility	NM_001077193.1	Mus musculus abl-interactor 1 (Abi1), transcript variant 5, mRNA.
Hspa2	1.69236	Protein metabolism and modification -> Protein folding;Protein metabolism and modification -> Protein complex assembly;Immunity and defense -> Stress response	NM_001002012.1	Mus musculus heat shock protein 2 (Hspa2), transcript variant 2, mRNA.
Olfr536	1.68907	Signal transduction -> Cell surface receptor mediated signal transduction -> G-protein mediated signaling;Sensory perception -> Chemosensory perception -> Olfaction	NM_146520.2	Mus musculus olfactory receptor 536 (Olfr536), mRNA.
Mir16	1.68681	Lipid, fatty acid and steroid metabolism;Other metabolism	NM_019580.3	Mus musculus membrane interacting protein of RGS16 (Mir16), mRNA.
Srm	1.6864	Other metabolism	NM_009272.2	Mus musculus spermidine synthase (Srm), mRNA.
Ctps	1.68484	Nucleoside, nucleotide and nucleic acid metabolism -> Pyrimidine metabolism	NM_016748.1	Mus musculus cytidine 5'-triphosphate synthase (Ctps), mRNA.
Ahsa1	1.68162	Protein metabolism and modification -> Protein folding;Immunity and defense -> Stress response;Other metabolism	NM_146036.1	Mus musculus AHA1, activator of heat shock protein ATPase homolog 1 (yeast) (Ahsa1), mRNA.
Khk	1.67735	Carbohydrate metabolism -> Monosaccharide metabolism	NM_008439.3	Mus musculus ketohexokinase (Khk), mRNA.
Agpat6	1.67442	Other metabolism	NM_018743.3	Mus musculus 1-acylglycerol-3-phosphate O-acyltransferase 6 (lysophosphatidic acid acyltransferase, zeta) (Agpat6), mRNA.
Adh7	1.67333	Carbohydrate metabolism -> Other carbohydrate metabolism;Other metabolism -> Other carbon metabolism	NM_009626.3	Mus musculus alcohol dehydrogenase 7 (class IV), mu or sigma polypeptide (Adh7), mRNA.
Uox	1.66546	Nucleoside, nucleotide and nucleic acid metabolism -> Purine metabolism	NM_009474.3	Mus musculus urate oxidase (Uox), mRNA.
Odc1	1.66488	Biological process unclassified	NM_013614.1	Mus musculus ornithine decarboxylase, structural 1 (Odc1), mRNA.
4833442J19Rik	1.66456	Nucleoside, nucleotide and nucleic acid metabolism -> rRNA metabolism	NM_177101.4	Mus musculus RIKEN cDNA 4833442J19 gene (4833442J19Rik), mRNA.
Ptpn11	1.65909	Protein metabolism and modification -> Protein modification -> Protein phosphorylation;Signal transduction -> Cell surface receptor mediated signal transduction -> Cytokine and chemokine mediated signaling pathway;Signal transduction -> Cell surface receptor mediated signal transduction -> Receptor protein tyrosine kinase signaling pathway;Signal transduction -> Intracellular signaling cascade ->…	NM_011202.2	Mus musculus protein tyrosine phosphatase, non-receptor type 11 (Ptpn11), mRNA.
Camk2b	1.65877	Protein metabolism and modification -> Protein modification -> Protein phosphorylation;Signal transduction -> Intracellular signaling cascade -> Calcium mediated signaling;Muscle contraction;Developmental processes	NM_007595.3	Mus musculus calcium/calmodulin-dependent protein kinase II, beta (Camk2b), mRNA.
Ak3l1	1.65877	Nucleoside, nucleotide and nucleic acid metabolism -> Purine metabolism	NM_009647.4	Mus musculus adenylate kinase 3-like 1 (Ak3l1), nuclear gene encoding mitochondrial protein, mRNA.
Cap1	1.65371	Signal transduction -> Intracellular signaling cascade -> Other intracellular signaling cascade;Signal transduction -> Cell communication;Cell structure and motility	NM_007598.2	Mus musculus CAP, adenylate cyclase-associated protein 1 (yeast) (Cap1), mRNA.
LOC100047579	1.65365		XM_001478437.1	PREDICTED: Mus musculus similar to transmembrane protein 20 (LOC100047579), mRNA.
Fgf1	1.64618	Signal transduction -> Cell surface receptor mediated signal transduction;Signal transduction -> Intracellular signaling cascade -> MAPKKK cascade;Signal transduction -> Cell communication -> Ligand-mediated signaling;Developmental processes -> Mesoderm development -> Angiogenesis;Cell cycle -> Cell cycle control;Cell proliferation and differentiation	NM_010197.3	Mus musculus fibroblast growth factor 1 (Fgf1), mRNA.
BC016495	1.64611	Coenzyme and prosthetic group metabolism -> Coenzyme metabolism	NM_145497.2	Mus musculus cDNA sequence BC016495 (BC016495), mRNA.
Mupcdh	1.64216	Signal transduction -> Cell communication -> Cell adhesion-mediated signaling;Cell adhesion;Sensory perception -> Vision;Sensory perception -> Hearing	NM_028069.2	Mus musculus mucin-like protocadherin (Mupcdh), mRNA.
Cyp2b10	1.63817	Lipid, fatty acid and steroid metabolism -> Fatty acid metabolism;Lipid, fatty acid and steroid metabolism -> Steroid metabolism;Electron transport	NM_009999.3	Mus musculus cytochrome P450, family 2, subfamily b, polypeptide 10 (Cyp2b10), transcript variant 2, mRNA.
2310076L09Rik	1.63596	Lipid, fatty acid and steroid metabolism -> Regulation of lipid, fatty acid and steroid metabolism	NM_025874.3	Mus musculus RIKEN cDNA 2310076L09 gene (2310076L09Rik), transcript variant 1, mRNA.
Tcp1	1.63418	Protein metabolism and modification -> Protein folding;Protein metabolism and modification -> Protein complex assembly	NM_013686.3	Mus musculus t-complex protein 1 (Tcp1), mRNA.
E130012A19Rik	1.62947	Biological process unclassified	NM_175332.3	Mus musculus RIKEN cDNA E130012A19 gene (E130012A19Rik), mRNA.
Ppid	1.62558	Protein metabolism and modification -> Protein folding;Intracellular protein traffic -> Nuclear transport;Immunity and defense	NM_026352.2
Bdh2	1.62538	Other metabolism	NM_027208.1	Mus musculus 3-hydroxybutyrate dehydrogenase, type 2 (Bdh2), mRNA.
1110007M04Rik	1.62469	Biological process unclassified	NM_026742.3	Mus musculus RIKEN cDNA 1110007M04 gene (1110007M04Rik), mRNA.
Bag3	1.61756	Protein metabolism and modification -> Protein folding;Apoptosis -> Inhibition of apoptosis	NM_013863.4	Mus musculus BCL2-associated athanogene 3 (Bag3), mRNA.
Ppp1r3b	1.61525	Carbohydrate metabolism -> Glycogen metabolism	NM_177741.2
Serpina5	1.61488	Protein metabolism and modification -> Proteolysis	NM_172953.1	Mus musculus serine (or cysteine) peptidase inhibitor, clade A, member 5 (Serpina5), mRNA.
St3gal5	1.61167	Carbohydrate metabolism -> Other polysaccharide metabolism;Lipid, fatty acid and steroid metabolism -> Other lipid, fatty acid and steroid metabolism;Protein metabolism and modification -> Protein modification -> Protein glycosylation	NM_011375.2	Mus musculus ST3 beta-galactoside alpha-2,3-sialyltransferase 5 (St3gal5), transcript variant 2, mRNA.
Nrg4	1.61164	Signal transduction -> Cell communication -> Ligand-mediated signaling;Developmental processes -> Ectoderm development -> Neurogenesis	NM_032002.1	Mus musculus neuregulin 4 (Nrg4), mRNA.
Srd5a1	1.60765	Signal transduction -> Cell communication -> Ligand-mediated signaling;Developmental processes -> Sex determination	NM_175283.2
5730502D15Rik	1.60694	Biological process unclassified	NM_026485.1
Gnl3	1.60211	Nucleoside, nucleotide and nucleic acid metabolism -> Nucleoside, nucleotide and nucleic acid transport;Transport -> Nucleoside, nucleotide and nucleic acid transport;Protein metabolism and modification -> Translational regulation;Signal transduction -> Intracellular signaling cascade -> Other intracellular signaling cascade	NM_178846.1	Mus musculus guanine nucleotide binding protein-like 3 (nucleolar) (Gnl3), transcript variant 2, mRNA.
Cxcl1	1.60094	Signal transduction -> Cell surface receptor mediated signal transduction -> Cytokine and chemokine mediated signaling pathway;Signal transduction -> Intracellular signaling cascade -> Calcium mediated signaling;Signal transduction -> Intracellular signaling cascade -> NF-kappaB cascade;Signal transduction -> Cell communication -> Ligand-mediated signaling;Immunity and defense -> T-cell mediated …	NM_008176.1	Mus musculus chemokine (C-X-C motif) ligand 1 (Cxcl1), mRNA.
Mttp	1.60093	Lipid, fatty acid and steroid metabolism -> Lipid and fatty acid transport;Transport -> Lipid and fatty acid transport	NM_008642.1	Mus musculus microsomal triglyceride transfer protein (Mttp), mRNA.
Prdx5	1.60083	Immunity and defense -> Antioxidation and free radical removal	NM_012021.2	Mus musculus peroxiredoxin 5 (Prdx5), nuclear gene encoding mitochondrial protein, mRNA.
Irgq	1.59772	Biological process unclassified	NM_153134.2	Mus musculus immunity-related GTPase family, Q (Irgq), mRNA.
Tnnc1	1.59721	Signal transduction -> Intracellular signaling cascade -> Calcium mediated signaling;Muscle contraction;Developmental processes -> Mesoderm development -> Muscle development	NM_009393.2	Mus musculus troponin C, cardiac/slow skeletal (Tnnc1), mRNA.
Gnmt	1.59558	Biological process unclassified	NM_010321.1	Mus musculus glycine N-methyltransferase (Gnmt), mRNA.
Gsta2	1.592	Immunity and defense -> Detoxification	NM_008182.3	Mus musculus glutathione S-transferase, alpha 2 (Yc2) (Gsta2), mRNA.
Mrps21	1.59036	Protein metabolism and modification -> Protein biosynthesis	NM_078479.2	Mus musculus mitochondrial ribosomal protein S21 (Mrps21), nuclear gene encoding mitochondrial protein, mRNA.
Tdo2	1.58951	Amino acid metabolism -> Other amino acid metabolism	NM_019911.2	Mus musculus tryptophan 2,3-dioxygenase (Tdo2), mRNA.
Il1rap	1.58859	Signal transduction -> Cell surface receptor mediated signal transduction -> Cytokine and chemokine mediated signaling pathway	NM_008364.1	Mus musculus interleukin 1 receptor accessory protein (Il1rap), transcript variant 1, mRNA.
2810410P22Rik	1.58804	Intracellular protein traffic -> General vesicle transport	NM_182994.1
S100a13	1.58493	Signal transduction;Developmental processes;Cell proliferation and differentiation	NM_009113.3	Mus musculus S100 calcium binding protein A13 (S100a13), mRNA.
2810439F02Rik	1.58242	Biological process unclassified	NM_028341.2	Mus musculus RIKEN cDNA 2810439F02 gene (2810439F02Rik), mRNA.
Rrp12	1.58127	Biological process unclassified	NM_199447.2	Mus musculus ribosomal RNA processing 12 homolog (S. cerevisiae) (Rrp12), mRNA.
H13	1.58113	Signal transduction -> Intracellular signaling cascade -> Other intracellular signaling cascade	NM_010376.3	Mus musculus histocompatibility 13 (H13), mRNA.
Mybbp1a	1.58092	Nucleoside, nucleotide and nucleic acid metabolism -> DNA metabolism -> DNA replication;Cell cycle -> DNA replication;Nucleoside, nucleotide and nucleic acid metabolism -> DNA metabolism -> DNA replication;Cell cycle -> DNA replication	NM_016776.2	Mus musculus MYB binding protein (P160) 1a (Mybbp1a), mRNA.
Gpc1	1.58064	Cell adhesion	NM_016696.3	Mus musculus glypican 1 (Gpc1), mRNA.
EG630499	1.57957		NM_001081015.1	Mus musculus predicted gene, EG630499 (EG630499), mRNA.
Akr1c19	1.57882	Other metabolism	NM_001013785.2	Mus musculus aldo-keto reductase family 1, member C19 (Akr1c19), mRNA.
Eef2	1.57799	Protein metabolism and modification -> Protein biosynthesis	NM_007907.1	Mus musculus eukaryotic translation elongation factor 2 (Eef2), mRNA.
Ppp1r1b	1.57514	Signal transduction -> Cell surface receptor mediated signal transduction -> G-protein mediated signaling;Signal transduction -> Intracellular signaling cascade -> Other intracellular signaling cascade;Neuronal activities -> Other neuronal activity	NM_144828.1	Mus musculus protein phosphatase 1, regulatory (inhibitor) subunit 1B (Ppp1r1b), mRNA.
Prmt3	1.57456	Protein metabolism and modification -> Protein modification -> Protein methylation	NM_133740.1	Mus musculus protein arginine N-methyltransferase 3 (Prmt3), mRNA.
Rsn	1.57394	Intracellular protein traffic -> General vesicle transport;Protein targeting and localization;Cell cycle -> Mitosis;Cell structure and motility -> Cell structure	NM_019765
Slc35b1	1.57359	Carbohydrate metabolism -> Carbohydrate transport;Transport -> Carbohydrate transport	NM_016752.1	Mus musculus solute carrier family 35, member B1 (Slc35b1), mRNA.
Upp2	1.57347	Nucleoside, nucleotide and nucleic acid metabolism -> Pyrimidine metabolism	NM_029692.1	Mus musculus uridine phosphorylase 2 (Upp2), mRNA.
Akr1c12	1.57309	Other metabolism	NM_013777.2	Mus musculus aldo-keto reductase family 1, member C12 (Akr1c12), mRNA.
Mapk9	1.57084	Protein metabolism and modification -> Protein modification -> Protein phosphorylation;Signal transduction -> Intracellular signaling cascade -> MAPKKK cascade	NM_207692.1	Mus musculus mitogen-activated protein kinase 9 (Mapk9), transcript variant 1, mRNA.
Slmo2	1.56962	Biological process unclassified	NM_025531.2	Mus musculus slowmo homolog 2 (Drosophila) (Slmo2), mRNA.
1190002N15Rik	1.56672	Biological process unclassified	NM_001033145.2	Mus musculus RIKEN cDNA 1190002N15 gene (1190002N15Rik), mRNA.
Skap2	1.56658	Cell cycle -> Cell cycle control;Cell proliferation and differentiation	NM_018773.2	Mus musculus src family associated phosphoprotein 2 (Skap2), mRNA.
Serpina1e	1.56622	Protein metabolism and modification -> Proteolysis	NM_009247.2	Mus musculus serine (or cysteine) peptidase inhibitor, clade A, member 1e (Serpina1e), mRNA.
Rab7	1.56559	Signal transduction -> Intracellular signaling cascade;Intracellular protein traffic -> Endocytosis -> Receptor mediated endocytosis;Intracellular protein traffic -> General vesicle transport	NM_009005.1	Mus musculus RAB7, member RAS oncogene family (Rab7), mRNA.
Nudt7	1.56365	Phosphate metabolism	NM_024437.1	Mus musculus nudix (nucleoside diphosphate linked moiety X)-type motif 7 (Nudt7), transcript variant 1, mRNA.
Rhbdl1	1.56357	Protein metabolism and modification -> Proteolysis	NM_144816.1	Mus musculus rhomboid, veinlet-like 1 (Drosophila) (Rhbdl1), mRNA.
2610027L16Rik	1.56157	Biological process unclassified	NM_026403.2	Mus musculus RIKEN cDNA 2610027L16 gene (2610027L16Rik), mRNA.
Pycrl	1.55702	Amino acid metabolism -> Amino acid biosynthesis	NM_025412
Irak2	1.55477	Protein metabolism and modification -> Protein modification -> Protein phosphorylation;Signal transduction -> Cell surface receptor mediated signal transduction -> Receptor protein serine/threonine kinase signaling pathway;Immunity and defense -> Other immune and defense;Non-vertebrate process	NM_172161.2	Mus musculus interleukin-1 receptor-associated kinase 2 (Irak2), mRNA.
LOC100047856	1.5519		XM_001479297.1	PREDICTED: Mus musculus similar to calponin 3, acidic (LOC100047856), mRNA.
Depdc6	1.5496	Miscellaneous	NM_145470.2	Mus musculus DEP domain containing 6 (Depdc6), transcript variant 1, mRNA.
Dnajb1	1.54853	Protein metabolism and modification -> Protein folding	NM_018808.1	Mus musculus DnaJ (Hsp40) homolog, subfamily B, member 1 (Dnajb1), mRNA.
Lrrc28	1.54804	Immunity and defense -> Other immune and defense;Miscellaneous	NM_175124.4	Mus musculus leucine rich repeat containing 28 (Lrrc28), mRNA.
Gstm1	1.54583	Immunity and defense -> Detoxification	NM_010358.4	Mus musculus glutathione S-transferase, mu 1 (Gstm1), mRNA.
Prkaa2	1.54069		XM_131633
Tat	1.54052	Amino acid metabolism	NM_146214.2	Mus musculus tyrosine aminotransferase (Tat), nuclear gene encoding mitochondrial protein, mRNA.
Entpd4	1.54043	Nucleoside, nucleotide and nucleic acid metabolism -> Purine metabolism	NM_026174.2	Mus musculus ectonucleoside triphosphate diphosphohydrolase 4 (Entpd4), mRNA.
Prox1	1.54035	Nucleoside, nucleotide and nucleic acid metabolism -> mRNA transcription -> mRNA transcription regulation;Developmental processes -> Other developmental process;Developmental processes -> Ectoderm development -> Neurogenesis;Developmental processes -> Mesoderm development -> Gut mesoderm development;Cell proliferation and differentiation;Oncogenesis	NM_008937.2	Mus musculus prospero-related homeobox 1 (Prox1), mRNA.
Pygl	1.54033	Carbohydrate metabolism -> Glycogen metabolism	NM_133198.1	Mus musculus liver glycogen phosphorylase (Pygl), mRNA.
Bhlhb2	1.53959	Nucleoside, nucleotide and nucleic acid metabolism -> mRNA transcription -> mRNA transcription regulation;Developmental processes;Cell proliferation and differentiation;Other metabolism	NM_011498.4	Mus musculus basic helix-loop-helix domain containing, class B2 (Bhlhb2), mRNA.
Foxa1	1.5386	Carbohydrate metabolism;Nucleoside, nucleotide and nucleic acid metabolism -> mRNA transcription -> mRNA transcription regulation;Signal transduction -> Cell surface receptor mediated signal transduction -> Other receptor mediated signaling pathway;Signal transduction -> Cell communication;Sensory perception -> Vision;Developmental processes -> Embryogenesis;Developmental processes -> Anterior/po…	NM_008259.3	Mus musculus forkhead box A1 (Foxa1), mRNA.
P4ha1	1.53245	Protein metabolism and modification -> Protein modification	NM_011030.1	Mus musculus procollagen-proline, 2-oxoglutarate 4-dioxygenase (proline 4-hydroxylase), alpha 1 polypeptide (P4ha1), mRNA.
C8b	1.53182	Immunity and defense -> Complement-mediated immunity	NM_133882.2	Mus musculus complement component 8, beta polypeptide (C8b), mRNA.
Ola1	1.53179	Biological process unclassified	NM_025942.2	Mus musculus Obg-like ATPase 1 (Ola1), transcript variant 1, mRNA.
Tgm1	1.52935	Protein metabolism and modification -> Protein modification;Developmental processes -> Other developmental process	NM_019984.2	Mus musculus transglutaminase 1, K polypeptide (Tgm1), mRNA.
Pi4k2b	1.52788	Biological process unclassified	NM_028744.2	Mus musculus phosphatidylinositol 4-kinase type 2 beta (Pi4k2b), transcript variant 2, mRNA.
Cul4a	1.52732	Protein metabolism and modification -> Proteolysis;Cell cycle	NM_146207.1	Mus musculus cullin 4A (Cul4a), mRNA.
Cyp2c29	1.52688	Lipid, fatty acid and steroid metabolism -> Fatty acid metabolism;Lipid, fatty acid and steroid metabolism -> Steroid metabolism;Electron transport	NM_007815.3	Mus musculus cytochrome P450, family 2, subfamily c, polypeptide 29 (Cyp2c29), mRNA.
1500003O03Rik	1.52597	Protein metabolism and modification -> Protein modification;Signal transduction -> Intracellular signaling cascade -> Calcium mediated signaling;Homeostasis -> Other homeostasis activities	NM_019769.2
2810439F02Rik	1.52533	Biological process unclassified	NM_028341.2	Mus musculus RIKEN cDNA 2810439F02 gene (2810439F02Rik), mRNA.
Fndc3b	1.52444	Biological process unclassified	NM_173182.1	Mus musculus fibronectin type III domain containing 3B (Fndc3b), mRNA.
Ywhag	1.52438	Signal transduction;Protein targeting and localization -> Other protein targeting and localization;Cell cycle	NM_018871.2	Mus musculus tyrosine 3-monooxygenase/tryptophan 5-monooxygenase activation protein, gamma polypeptide (Ywhag), mRNA.
Stbd1	1.52322	Biological process unclassified	NM_175096.3	Mus musculus starch binding domain 1 (Stbd1), mRNA.
H2-Q10	1.5227	Immunity and defense -> T-cell mediated immunity -> MHCI-mediated immunity	NM_010391.4	Mus musculus histocompatibility 2, Q region locus 10 (H2-Q10), mRNA.
Iapp	1.52268	Signal transduction -> Cell surface receptor mediated signal transduction;Apoptosis	NM_010491.1	Mus musculus islet amyloid polypeptide (Iapp), mRNA.
Gemin4	1.52237	Biological process unclassified	NM_177367.2	Mus musculus gem (nuclear organelle) associated protein 4 (Gemin4), mRNA.
Dhrs4	1.52212	Other metabolism	NM_001037938.1	Mus musculus dehydrogenase/reductase (SDR family) member 4 (Dhrs4), transcript variant 1, mRNA.
D430028G21Rik	1.52135	Biological process unclassified	NM_144888.1	Mus musculus RIKEN cDNA D430028G21 gene (D430028G21Rik), mRNA.
Mettl7b	1.51978	Biological process unclassified	NM_027853.2	Mus musculus methyltransferase like 7B (Mettl7b), mRNA.
Mlxipl	1.51961	Nucleoside, nucleotide and nucleic acid metabolism -> mRNA transcription -> mRNA transcription regulation	NM_021455.3	Mus musculus MLX interacting protein-like (Mlxipl), mRNA.
Nucks1	1.51775	Cell cycle -> Mitosis	NM_175294.2	Mus musculus nuclear casein kinase and cyclin-dependent kinase substrate 1 (Nucks1), mRNA.
Cadps2	1.51735	Biological process unclassified	NM_153163.3	Mus musculus Ca2+-dependent activator protein for secretion 2 (Cadps2), mRNA.
Map1lc3a	1.51703	Cell structure and motility	NM_025735.1	Mus musculus microtubule-associated protein 1 light chain 3 alpha (Map1lc3a), mRNA.
Cyp3a11	1.5169	Lipid, fatty acid and steroid metabolism -> Steroid metabolism -> Steroid hormone metabolism;Electron transport	NM_007818.3	Mus musculus cytochrome P450, family 3, subfamily a, polypeptide 11 (Cyp3a11), mRNA.
C1s	1.51537	Protein metabolism and modification -> Proteolysis;Immunity and defense -> Complement-mediated immunity	NM_144938.2	Mus musculus complement component 1, s subcomponent (C1s), transcript variant 1, mRNA.
Gja8	1.51382	Signal transduction	NM_008123.2	Mus musculus gap junction protein, alpha 8 (Gja8), mRNA.
Ppnr	1.51061	Biological process unclassified	NM_012022.1	Mus musculus per-pentamer repeat gene (Ppnr), mRNA.
Ccbl2	1.5105	Amino acid metabolism	NM_173763.3	Mus musculus cysteine conjugate-beta lyase 2 (Ccbl2), mRNA.
Insc	1.50691	Biological process unclassified	NM_173767.2	Mus musculus inscuteable homolog (Drosophila) (Insc), mRNA.
Bmx	1.50493	Protein metabolism and modification -> Protein modification -> Protein phosphorylation;Signal transduction -> Intracellular signaling cascade;Immunity and defense -> T-cell mediated immunity;Immunity and defense -> Stress response;Apoptosis	NM_009759.2	Mus musculus BMX non-receptor tyrosine kinase (Bmx), mRNA.
Eif4b	1.50478	Protein metabolism and modification -> Protein biosynthesis	NM_145625.1	Eukaryotic translation initiation factor 4B
