# Supplementary material for: CMP-Neu5Ac Hydroxylase Null Mice as a Model for Studying Metabolic Disorders Caused by the Evolutionary Loss of Neu5Gc in Humans
Source: Biomed Res Int. 2015 Oct 19;2015:830315. doi: 10.1155/2015/830315 (PMC4629002; doi:10.1155/2015/830315)
Supplement: Supplementary file 1 — 2-2. Genotyping of Cmah-null mice; 2-3. Immunohistochemistry (IHC) and immunofluorescence staining; 2-8. RT-qPCR; 2-10. Western blot analysis. [file 830315.f1.zip › Additional file 2.xls]

## Sheet: DOWN
Down-regulated genes in Cmah-null mice
GeneSymbol	KO_Liver/WT_Liver.fc	Panther_Process	Accession	Definition
Cyp2b13	-22.0688	Lipid, fatty acid and steroid metabolism -> Fatty acid metabolism;Lipid, fatty acid and steroid metabolism -> Steroid metabolism;Electron transport	NM_007813.1	Mus musculus cytochrome P450, family 2, subfamily b, polypeptide 13 (Cyp2b13), mRNA.
Cyp2b9	-17.2577	Lipid, fatty acid and steroid metabolism -> Fatty acid metabolism;Lipid, fatty acid and steroid metabolism -> Steroid metabolism;Electron transport	NM_010000.2	Mus musculus cytochrome P450, family 2, subfamily b, polypeptide 9 (Cyp2b9), mRNA.
Cyp4a14	-8.25357	Lipid, fatty acid and steroid metabolism -> Fatty acid metabolism;Electron transport	NM_007822.1	Mus musculus cytochrome P450, family 4, subfamily a, polypeptide 14 (Cyp4a14), mRNA.
Fmo3	-4.19961	Electron transport;Other metabolism	NM_008030.1	Mus musculus flavin containing monooxygenase 3 (Fmo3), mRNA.
Cyp2b23	-3.89081		NM_001081148.1	Mus musculus cytochrome P450, family 2, subfamily b, polypeptide 23 (Cyp2b23), mRNA.
Cyp17a1	-3.33244	Lipid, fatty acid and steroid metabolism -> Steroid metabolism -> Steroid hormone metabolism;Electron transport	NM_007809.2	Mus musculus cytochrome P450, family 17, subfamily a, polypeptide 1 (Cyp17a1), mRNA.
8430408G22Rik	-3.19235	Biological process unclassified	NM_145980.1	Mus musculus RIKEN cDNA 8430408G22 gene (8430408G22Rik), mRNA.
Cyp4a31	-3.09687	Lipid, fatty acid and steroid metabolism -> Fatty acid metabolism;Electron transport	NM_201640.1	Mus musculus cytochrome P450, family 4, subfamily a, polypeptide 31 (Cyp4a31), mRNA.
Abcd2	-2.8904	Lipid, fatty acid and steroid metabolism -> Lipid and fatty acid transport;Transport -> Lipid and fatty acid transport	NM_011994.2	Mus musculus ATP-binding cassette, sub-family D (ALD), member 2 (Abcd2), mRNA.
Fbxo21	-2.78619	Biological process unclassified	NM_145564.3	Mus musculus F-box protein 21 (Fbxo21), mRNA.
LOC100040592	-2.76417		XM_001475189.1	PREDICTED: Mus musculus similar to Hmgcs1 protein, transcript variant 1 (LOC100040592), mRNA.
Agxt	-2.74785	Amino acid metabolism	NM_016702.2	Mus musculus alanine-glyoxylate aminotransferase (Agxt), mRNA.
BC014805	-2.72791	Transport -> Ion transport -> Anion transport;Transport -> Small molecule transport;Transport -> Extracellular transport and import	NM_146232.1	Mus musculus cDNA sequence BC014805 (BC014805), mRNA.
Csrp3	-2.72562	Developmental processes -> Mesoderm development -> Muscle development	NM_013808.3	Mus musculus cysteine and glycine-rich protein 3 (Csrp3), mRNA.
Rgs16	-2.59504	Signal transduction -> Cell surface receptor mediated signal transduction -> G-protein mediated signaling	NM_011267.2	Mus musculus regulator of G-protein signaling 16 (Rgs16), mRNA.
Ccnd1	-2.59038	Cell cycle -> Cell cycle control;Cell cycle -> Mitosis;Cell proliferation and differentiation	NM_007631.1
Lpl	-2.55943	Lipid, fatty acid and steroid metabolism -> Lipid and fatty acid transport;Transport -> Lipid and fatty acid transport	NM_008509.2	Mus musculus lipoprotein lipase (Lpl), mRNA.
Spon2	-2.53783	Developmental processes -> Ectoderm development;Cell structure and motility -> Cell structure	NM_133903.2	Mus musculus spondin 2, extracellular matrix protein (Spon2), mRNA.
Sgk1	-2.52596	Protein metabolism and modification -> Protein modification -> Protein phosphorylation;Signal transduction -> Intracellular signaling cascade -> Other intracellular signaling cascade;Apoptosis -> Inhibition of apoptosis;Homeostasis -> Other homeostasis activities	NM_011361.1	Mus musculus serum/glucocorticoid regulated kinase 1 (Sgk1), mRNA.
Hba-a1	-2.43332	Transport;Blood circulation and gas exchange	NM_008218.2	Mus musculus hemoglobin alpha, adult chain 1 (Hba-a1), mRNA.
Acot3	-2.39803	Biological process unclassified	NM_134246.3	Mus musculus acyl-CoA thioesterase 3 (Acot3), mRNA.
Nt5e	-2.38763	Nucleoside, nucleotide and nucleic acid metabolism -> Other nucleoside, nucleotide and nucleic acid metabolism	NM_011851.2	Mus musculus 5' nucleotidase, ecto (Nt5e), mRNA.
Hsd3b7	-2.36313	Lipid, fatty acid and steroid metabolism -> Steroid metabolism -> Cholesterol metabolism	NM_133943.2	Mus musculus hydroxy-delta-5-steroid dehydrogenase, 3 beta- and steroid delta-isomerase 7 (Hsd3b7), transcript variant 1, mRNA.
Hamp2	-2.3426	Biological process unclassified	NM_183257.1	Mus musculus hepcidin antimicrobial peptide 2 (Hamp2), mRNA.
LOC100047427	-2.28636		XM_001478949.1	PREDICTED: Mus musculus similar to thyroid hormone receptor (LOC100047427), mRNA.
3010026O09Rik	-2.20298	Biological process unclassified	NM_026543.2	Mus musculus RIKEN cDNA 3010026O09 gene (3010026O09Rik), mRNA.
Egr1	-2.19143	Nucleoside, nucleotide and nucleic acid metabolism -> mRNA transcription -> mRNA transcription regulation	NM_007913.5	Mus musculus early growth response 1 (Egr1), mRNA.
Gnat1	-2.16841	Signal transduction -> Cell surface receptor mediated signal transduction -> G-protein mediated signaling	NM_008140.2	Mus musculus guanine nucleotide binding protein, alpha transducing 1 (Gnat1), mRNA.
Abcg8	-2.14956	Transport	NM_026180.2	Mus musculus ATP-binding cassette, sub-family G (WHITE), member 8 (Abcg8), mRNA.
Ndrl	-2.10618	Cell proliferation and differentiation	NM_008681
Igfbp2	-2.09953	Signal transduction -> Cell communication -> Extracellular matrix protein-mediated signaling;Homeostasis -> Growth factor homeostasis	NM_008342.2	Mus musculus insulin-like growth factor binding protein 2 (Igfbp2), mRNA.
EG240549	-2.09623	Lipid, fatty acid and steroid metabolism -> Fatty acid metabolism	NM_001013762.1	Mus musculus predicted gene, EG240549 (EG240549), mRNA.
Cbs	-2.09413	Amino acid metabolism -> Amino acid biosynthesis	NM_144855.2	Mus musculus cystathionine beta-synthase (Cbs), transcript variant 1, mRNA.
Rnf125	-2.05331	Biological process unclassified	NM_026301.2	Mus musculus ring finger protein 125 (Rnf125), mRNA.
Cux2	-2.0448	Nucleoside, nucleotide and nucleic acid metabolism -> mRNA transcription -> mRNA transcription regulation;Developmental processes	NM_007804.2	Mus musculus cut-like homeobox 2 (Cux2), mRNA.
Aqp8	-2.03978	Transport -> Other transport;Homeostasis -> Other homeostasis activities	NM_007474.1	Mus musculus aquaporin 8 (Aqp8), mRNA.
Abcb11	-2.03412	Transport -> Extracellular transport and import	NM_021022.3	Mus musculus ATP-binding cassette, sub-family B (MDR/TAP), member 11 (Abcb11), mRNA.
St6gal1	-2.02034	Protein metabolism and modification -> Protein modification -> Protein glycosylation	NM_145933.3	Mus musculus beta galactoside alpha 2,6 sialyltransferase 1 (St6gal1), mRNA.
Sybl1	-2.00084	Intracellular protein traffic	NM_011515.1	Mus musculus synaptobrevin like 1 (Sybl1), mRNA.
Chac1	-1.98966	Transport -> Ion transport -> Cation transport	NM_026929.3	Mus musculus ChaC, cation transport regulator-like 1 (E. coli) (Chac1), mRNA.
Elovl5	-1.97817	Lipid, fatty acid and steroid metabolism -> Fatty acid metabolism	NM_134255.2	Mus musculus ELOVL family member 5, elongation of long chain fatty acids (yeast) (Elovl5), mRNA.
0610007P14Rik	-1.94687	Biological process unclassified	NM_021446.1	Mus musculus RIKEN cDNA 0610007P14 gene (0610007P14Rik), mRNA.
Tmem184a	-1.93564	Biological process unclassified	NM_144914.2	Mus musculus transmembrane protein 184a (Tmem184a), mRNA.
Trib3	-1.9335	Protein metabolism and modification -> Protein modification -> Protein phosphorylation;Signal transduction	NM_175093.2	Mus musculus tribbles homolog 3 (Drosophila) (Trib3), mRNA.
Slc17a4	-1.86919	Phosphate metabolism -> Phosphate transport;Transport -> Phosphate transport;Transport -> Ion transport -> Cation transport;Transport -> Extracellular transport and import	NM_177016.3	Mus musculus solute carrier family 17 (sodium phosphate), member 4 (Slc17a4), mRNA.
Sort1	-1.86786	Intracellular protein traffic -> Endocytosis;Intracellular protein traffic -> General vesicle transport	NM_019972.2	Mus musculus sortilin 1 (Sort1), mRNA.
Notum	-1.8635	Biological process unclassified	NM_175263.3	Mus musculus notum pectinacetylesterase homolog (Drosophila) (Notum), mRNA.
Fam129b	-1.85189	Oncogenesis	NM_146119.1	Mus musculus family with sequence similarity 129, member B (Fam129b), mRNA.
Cyp2c50	-1.82791	Lipid, fatty acid and steroid metabolism -> Fatty acid metabolism;Lipid, fatty acid and steroid metabolism -> Steroid metabolism;Electron transport	NM_134144.1	Mus musculus cytochrome P450, family 2, subfamily c, polypeptide 50 (Cyp2c50), mRNA.
Bdh1	-1.82006	Other metabolism	NM_175177.3	Mus musculus 3-hydroxybutyrate dehydrogenase, type 1 (Bdh1), mRNA.
Dnaic1	-1.80884	Nucleoside, nucleotide and nucleic acid metabolism -> RNA localization;Intracellular protein traffic -> General vesicle transport;Cell cycle;Cell structure and motility -> Cell structure	NM_175138.3	Mus musculus dynein, axonemal, intermediate chain 1 (Dnaic1), mRNA.
Ethe1	-1.7904	Other metabolism -> Other carbon metabolism	NM_023154.3	Mus musculus ethylmalonic encephalopathy 1 (Ethe1), mRNA.
G6pc	-1.78394	Carbohydrate metabolism -> Glycogen metabolism	NM_008061.3	Mus musculus glucose-6-phosphatase, catalytic (G6pc), mRNA.
2610528J11Rik	-1.77707	Biological process unclassified	NM_025572.2	Mus musculus RIKEN cDNA 2610528J11 gene (2610528J11Rik), mRNA.
Acss2	-1.77545	Lipid, fatty acid and steroid metabolism -> Fatty acid metabolism;Coenzyme and prosthetic group metabolism -> Coenzyme metabolism	NM_019811.3	Mus musculus acyl-CoA synthetase short-chain family member 2 (Acss2), mRNA.
Aqp9	-1.77525	Transport -> Other transport;Homeostasis -> Other homeostasis activities	NM_022026.2	Mus musculus aquaporin 9 (Aqp9), mRNA.
Tlcd2	-1.76312	Biological process unclassified	NM_027249.2	Mus musculus TLC domain containing 2 (Tlcd2), mRNA.
Nr1d1	-1.76046	Nucleoside, nucleotide and nucleic acid metabolism -> mRNA transcription -> mRNA transcription regulation	NM_145434.3	Mus musculus nuclear receptor subfamily 1, group D, member 1 (Nr1d1), mRNA.
Rdh11	-1.74278	Other metabolism	NM_021557.2	Mus musculus retinol dehydrogenase 11 (Rdh11), mRNA.
AI842396	-1.74135	Biological process unclassified	NM_213729.1	Mus musculus expressed sequence AI842396 (AI842396), mRNA.
Gadd45g	-1.73927	Signal transduction -> Intracellular signaling cascade -> MAPKKK cascade;Immunity and defense -> Stress response;Apoptosis;Cell cycle -> Cell cycle control;Cell proliferation and differentiation	NM_011817.1	Mus musculus growth arrest and DNA-damage-inducible 45 gamma (Gadd45g), mRNA.
Acta2	-1.73651	Intracellular protein traffic -> Exocytosis;Intracellular protein traffic -> Endocytosis;Transport;Cell cycle -> Mitosis -> Cytokinesis;Cell structure and motility -> Cell structure	NM_007392.2	Mus musculus actin, alpha 2, smooth muscle, aorta (Acta2), mRNA.
Irs2	-1.72639		NM_001081212.1	Mus musculus insulin receptor substrate 2 (Irs2), mRNA.
Ndrg1	-1.72409	Cell proliferation and differentiation	NM_008681.2	Mus musculus N-myc downstream regulated gene 1 (Ndrg1), mRNA.
Ubxn1	-1.72328	Biological process unclassified	NM_146093.1	Mus musculus UBX domain protein 1 (Ubxn1), mRNA.
Gch1	-1.71877	Nucleoside, nucleotide and nucleic acid metabolism -> Purine metabolism;Coenzyme and prosthetic group metabolism -> Coenzyme metabolism;Coenzyme and prosthetic group metabolism -> Pterin metabolism;Other metabolism -> Other carbon metabolism	NM_008102.2
Ypel3	-1.71293	Biological process unclassified	NM_025347.1	Mus musculus yippee-like 3 (Drosophila) (Ypel3), mRNA.
Tle1	-1.71288	Nucleoside, nucleotide and nucleic acid metabolism -> mRNA transcription -> mRNA transcription regulation;Developmental processes	NM_011599.3	Mus musculus transducin-like enhancer of split 1, homolog of Drosophila E(spl) (Tle1), mRNA. XM_984202 XM_984240 XM_984277 XM_984316 XM_984359 XM_984397 XM_984426 XM_984456 XM_984492 XM_984530
Samd9l	-1.71105	Biological process unclassified	XM_620286.3	PREDICTED: Mus musculus sterile alpha motif domain containing 9-like, transcript variant 1 (Samd9l), mRNA.
AI316807	-1.70694	Biological process unclassified	NM_001012667.1	Mus musculus expressed sequence AI316807 (AI316807), mRNA.
Rfx4	-1.70188	Nucleoside, nucleotide and nucleic acid metabolism -> mRNA transcription -> mRNA transcription regulation	NM_001024918.1	Mus musculus regulatory factor X, 4 (influences HLA class II expression) (Rfx4), transcript variant 1, mRNA.
BC004728	-1.69374	Biological process unclassified	NM_174992.2
Hsd17b2	-1.68992	Lipid, fatty acid and steroid metabolism -> Steroid metabolism	NM_008290.2	Mus musculus hydroxysteroid (17-beta) dehydrogenase 2 (Hsd17b2), mRNA.
Lgals9	-1.6836	Cell adhesion;Immunity and defense -> Other immune and defense;Apoptosis -> Induction of apoptosis	NM_010708.1	Mus musculus lectin, galactose binding, soluble 9 (Lgals9), mRNA.
Klhl26	-1.68097	Biological process unclassified	NM_172052.1	Mus musculus kelch-like 26 (Drosophila) (Klhl26), transcript variant 1, mRNA.
Mmd	-1.66904	Lipid, fatty acid and steroid metabolism -> Fatty acid metabolism;Lipid, fatty acid and steroid metabolism -> Lipid metabolism;Signal transduction -> Cell surface receptor mediated signal transduction;Immunity and defense;Cell proliferation and differentiation	NM_026178.2	Mus musculus monocyte to macrophage differentiation-associated (Mmd), mRNA.
Slc38a3	-1.66871	Biological process unclassified	NM_023805.2	Mus musculus solute carrier family 38, member 3 (Slc38a3), mRNA.
Anp32a	-1.66415	Biological process unclassified	NM_009672.2	Mus musculus acidic (leucine-rich) nuclear phosphoprotein 32 family, member A (Anp32a), mRNA.
Maged2	-1.66113	Cell adhesion;Apoptosis -> Induction of apoptosis;Oncogenesis	NM_030700.1	Mus musculus melanoma antigen, family D, 2 (Maged2), mRNA.
Serpina7	-1.65941	Protein metabolism and modification -> Proteolysis	NM_177920.4	Mus musculus serine (or cysteine) peptidase inhibitor, clade A (alpha-1 antiproteinase, antitrypsin), member 7 (Serpina7), mRNA.
Avpr1a	-1.65928	Signal transduction -> Cell surface receptor mediated signal transduction -> G-protein mediated signaling;Signal transduction -> Intracellular signaling cascade -> Calcium mediated signaling;Signal transduction -> Cell communication;Neuronal activities;Muscle contraction;Developmental processes -> Mesoderm development -> Lactation, mammary development;Blood circulation and gas exchange -> Regulat…	NM_016847.2	Mus musculus arginine vasopressin receptor 1A (Avpr1a), mRNA.
Snurf	-1.65848	Nucleoside, nucleotide and nucleic acid metabolism -> mRNA transcription	NM_033174.2	Mus musculus SNRPN upstream reading frame (Snurf), mRNA.
Lrtm1	-1.65649	Biological process unclassified	NM_176920.3	Mus musculus leucine-rich repeats and transmembrane domains 1 (Lrtm1), mRNA.
Sdc4	-1.65435	Cell adhesion;Immunity and defense -> Macrophage-mediated immunity;Developmental processes -> Mesoderm development -> Skeletal development	NM_011521.2	Mus musculus syndecan 4 (Sdc4), mRNA.
Serpinf2	-1.64888	Protein metabolism and modification -> Proteolysis	NM_008878.1	Mus musculus serine (or cysteine) peptidase inhibitor, clade F, member 2 (Serpinf2), mRNA.
Klf9	-1.64826	Nucleoside, nucleotide and nucleic acid metabolism -> mRNA transcription -> mRNA transcription regulation	NM_010638.4	Mus musculus Kruppel-like factor 9 (Klf9), mRNA.
Rsad2	-1.64824	Biological process unclassified	NM_021384.3	Mus musculus radical S-adenosyl methionine domain containing 2 (Rsad2), mRNA.
Nsmce1	-1.6463	Biological process unclassified	NM_026330.2	Mus musculus non-SMC element 1 homolog (S. cerevisiae) (Nsmce1), mRNA.
Gabarapl1	-1.64626	Cell structure and motility	NM_020590.4	Mus musculus gamma-aminobutyric acid (GABA(A)) receptor-associated protein-like 1 (Gabarapl1), mRNA.
Rnase4	-1.64589	Nucleoside, nucleotide and nucleic acid metabolism -> RNA catabolism	NM_021472.3	Mus musculus ribonuclease, RNase A family 4 (Rnase4), transcript variant 1, mRNA.
Ang	-1.64511	Nucleoside, nucleotide and nucleic acid metabolism -> RNA catabolism;Developmental processes -> Mesoderm development -> Angiogenesis	NM_007447.2	Mus musculus angiogenin, ribonuclease, RNase A family, 5 (Ang), mRNA.
Pop4	-1.64127	Nucleoside, nucleotide and nucleic acid metabolism;Other metabolism	NM_025390.4	Mus musculus processing of precursor 4, ribonuclease P/MRP family, (S. cerevisiae) (Pop4), mRNA.
Plxna2	-1.63964	Protein metabolism and modification -> Protein modification -> Protein phosphorylation;Signal transduction -> Cell surface receptor mediated signal transduction -> Receptor protein tyrosine kinase signaling pathway;Developmental processes -> Ectoderm development -> Neurogenesis	NM_008882.2	Mus musculus plexin A2 (Plxna2), mRNA.
Trp53inp1	-1.63422	Biological process unclassified	NM_021897.1	Mus musculus transformation related protein 53 inducible nuclear protein 1 (Trp53inp1), mRNA.
Cmtm8	-1.63189	Biological process unclassified	NM_027294.2	Mus musculus CKLF-like MARVEL transmembrane domain containing 8 (Cmtm8), mRNA.
Raet1b	-1.63097	Immunity and defense -> T-cell mediated immunity -> MHCI-mediated immunity	NM_009017.1	Mus musculus retinoic acid early transcript beta (Raet1b), mRNA.
Dazap2	-1.62348	Biological process unclassified	NM_011873.2	Mus musculus DAZ associated protein 2 (Dazap2), mRNA.
Usp18	-1.62131	Protein metabolism and modification -> Proteolysis	NM_011909.1	Mus musculus ubiquitin specific peptidase 18 (Usp18), mRNA.
Mfsd7c	-1.62056	Developmental processes	NM_145447.2	Mus musculus major facilitator superfamily domain containing 7C (Mfsd7c), mRNA.
Bcdo2	-1.62046	Coenzyme and prosthetic group metabolism -> Vitamin metabolism -> Vitamin biosynthesis;Sensory perception -> Vision	NM_133217.2	Mus musculus beta-carotene 9', 10'-dioxygenase 2 (Bcdo2), mRNA.
Cenpa	-1.61969	Nucleoside, nucleotide and nucleic acid metabolism -> Chromatin packaging and remodeling	NM_007681.2	Mus musculus centromere protein A (Cenpa), mRNA.
Nme7	-1.61571	Nucleoside, nucleotide and nucleic acid metabolism -> Pyrimidine metabolism	NM_138314.2	Mus musculus non-metastatic cells 7, protein expressed in (nucleoside-diphosphate kinase) (Nme7), transcript variant 1, mRNA.
Itih2	-1.61393	Protein metabolism and modification -> Proteolysis	NM_010582.2	Mus musculus inter-alpha trypsin inhibitor, heavy chain 2 (Itih2), mRNA.
Scap	-1.61011	Lipid, fatty acid and steroid metabolism -> Lipid metabolism;Lipid, fatty acid and steroid metabolism -> Steroid metabolism -> Cholesterol metabolism;Nucleoside, nucleotide and nucleic acid metabolism -> mRNA transcription -> mRNA transcription initiation	NM_001001144.1	Mus musculus SREBF chaperone (Scap), mRNA.
Pter	-1.6083	Biological process unclassified	NM_008961.2	Mus musculus phosphotriesterase related (Pter), mRNA.
LOC100044298	-1.60778		XM_001471758.1	PREDICTED: Mus musculus hypothetical protein LOC100044298 (LOC100044298), mRNA.
Col4a1	-1.60693	Biological process unclassified	NM_009931.1	Mus musculus procollagen, type IV, alpha 1 (Col4a1), mRNA.
Fermt2	-1.60617	Biological process unclassified	NM_146054.2	Mus musculus fermitin family homolog 2 (Drosophila) (Fermt2), mRNA.
4432416J03Rik	-1.60178	Biological process unclassified	NM_030069.1	Mus musculus RIKEN cDNA 4432416J03 gene (4432416J03Rik), mRNA.
Scly	-1.59965	Amino acid metabolism -> Amino acid biosynthesis;Coenzyme and prosthetic group metabolism -> Other coenzyme and prosthetic group metabolism;Sulfur metabolism -> Other sulfur metabolism	NM_016717.3	Mus musculus selenocysteine lyase (Scly), mRNA.
Casp6	-1.59959	Protein metabolism and modification -> Proteolysis;Apoptosis	NM_009811.2	Mus musculus caspase 6 (Casp6), mRNA.
Slc24a6	-1.59636	Transport -> Ion transport -> Cation transport	NM_133221.1	Mus musculus solute carrier family 24 (sodium/potassium/calcium exchanger), member 6 (Slc24a6), mRNA.
Klf10	-1.59412	Nucleoside, nucleotide and nucleic acid metabolism -> mRNA transcription -> mRNA transcription regulation	NM_013692.2	Mus musculus Kruppel-like factor 10 (Klf10), mRNA.
Ppap2b	-1.59287	Lipid, fatty acid and steroid metabolism -> Steroid metabolism;Signal transduction -> Cell surface receptor mediated signal transduction -> G-protein mediated signaling	NM_080555.2	Mus musculus phosphatidic acid phosphatase type 2B (Ppap2b), mRNA.
Mmd2	-1.58881	Lipid, fatty acid and steroid metabolism -> Fatty acid metabolism;Lipid, fatty acid and steroid metabolism -> Lipid metabolism;Signal transduction -> Cell surface receptor mediated signal transduction;Immunity and defense;Cell proliferation and differentiation	NM_175217.6	Mus musculus monocyte to macrophage differentiation-associated 2 (Mmd2), mRNA.
Clpx	-1.5878	Protein metabolism and modification -> Protein folding;Protein metabolism and modification -> Proteolysis;Transport	NM_011802.2	Mus musculus caseinolytic peptidase X (E.coli) (Clpx), transcript variant 1, mRNA.
LOC100048346	-1.58616		XM_001480051.1	PREDICTED: Mus musculus similar to ubiquitin specific protease UBP43 (LOC100048346), mRNA.
Hsd17b7	-1.58474	Other metabolism	NM_010476.3	Mus musculus hydroxysteroid (17-beta) dehydrogenase 7 (Hsd17b7), mRNA.
Etnk2	-1.57781	Lipid, fatty acid and steroid metabolism -> Phospholipid metabolism	NM_175443.4	Mus musculus ethanolamine kinase 2 (Etnk2), mRNA.
Ckb	-1.5762	Muscle contraction	NM_021273.3	Mus musculus creatine kinase, brain (Ckb), mRNA.
Dhcr7	-1.57525	Lipid, fatty acid and steroid metabolism	NM_007856.2	Mus musculus 7-dehydrocholesterol reductase (Dhcr7), mRNA.
Mmab	-1.5752	Other metabolism -> Other carbon metabolism	NM_029956.3	Mus musculus methylmalonic aciduria (cobalamin deficiency) type B homolog (human) (Mmab), nuclear gene encoding mitochondrial protein, mRNA.
A330049M08Rik	-1.57507	Biological process unclassified	NM_145555
Lcn2	-1.56564	Transport -> Small molecule transport;Immunity and defense;Oncogenesis	NM_008491.1	Mus musculus lipocalin 2 (Lcn2), mRNA.
Mug2	-1.56462	Protein metabolism and modification -> Proteolysis;Signal transduction -> Cell communication -> Ligand-mediated signaling;Immunity and defense	NM_008646.3	Mus musculus murinoglobulin 2 (Mug2), mRNA.
Ppm1k	-1.56231	Protein metabolism and modification -> Protein modification -> Protein phosphorylation;Signal transduction -> Intracellular signaling cascade -> MAPKKK cascade;Signal transduction -> Intracellular signaling cascade -> Other intracellular signaling cascade	NM_175523.4	Mus musculus protein phosphatase 1K (PP2C domain containing) (Ppm1k), mRNA.
Col18a1	-1.56212	Developmental processes -> Mesoderm development -> Angiogenesis	NM_009929.2	Mus musculus procollagen, type XVIII, alpha 1 (Col18a1), mRNA.
Npr2	-1.56016	Nucleoside, nucleotide and nucleic acid metabolism -> Metabolism of cyclic nucleotides	NM_173788.3	Mus musculus natriuretic peptide receptor 2 (Npr2), mRNA.
Gstt3	-1.55975	Immunity and defense -> Detoxification;Immunity and defense -> Antioxidation and free radical removal	NM_133994.3	Mus musculus glutathione S-transferase, theta 3 (Gstt3), mRNA.
Mt2	-1.55784	Biological process unclassified	NM_008630.2	Mus musculus metallothionein 2 (Mt2), mRNA.
Hdac11	-1.55551	Nucleoside, nucleotide and nucleic acid metabolism -> mRNA transcription -> mRNA transcription regulation;Apoptosis -> Inhibition of apoptosis;Cell cycle -> Cell cycle control	NM_144919.2	Mus musculus histone deacetylase 11 (Hdac11), mRNA.
Lpin2	-1.55506	Developmental processes	NM_022882
Cmbl	-1.55324	Carbohydrate metabolism	NM_181588.3	Mus musculus carboxymethylenebutenolidase-like (Pseudomonas) (Cmbl), mRNA.
Rcl1	-1.55176	Nucleoside, nucleotide and nucleic acid metabolism -> Pre-mRNA processing -> mRNA splicing	NM_021525.2	Mus musculus RNA terminal phosphate cyclase-like 1 (Rcl1), mRNA.
Oprs1	-1.55039	Biological process unclassified	NM_011014.2	Mus musculus opioid receptor, sigma 1 (Oprs1), mRNA.
D830014E11Rik	-1.5487	Biological process unclassified	NM_177251.3	Mus musculus RIKEN cDNA D830014E11 gene (D830014E11Rik), mRNA.
Cenpm	-1.54752	Biological process unclassified	NM_178269.3	Mus musculus centromere protein M (Cenpm), transcript variant 2, mRNA.
Cyp2g1	-1.54625	Lipid, fatty acid and steroid metabolism -> Fatty acid metabolism;Lipid, fatty acid and steroid metabolism -> Steroid metabolism;Electron transport	NM_013809.1	Mus musculus cytochrome P450, family 2, subfamily g, polypeptide 1 (Cyp2g1), mRNA.
Nrp1	-1.54433	Signal transduction -> Cell surface receptor mediated signal transduction -> Other receptor mediated signaling pathway;Developmental processes -> Ectoderm development -> Neurogenesis;Developmental processes -> Mesoderm development -> Angiogenesis;Developmental processes -> Mesoderm development -> Heart development	NM_008737.1	Mus musculus neuropilin 1 (Nrp1), mRNA.
Ulk1	-1.54409	Protein metabolism and modification -> Protein modification -> Protein phosphorylation;Developmental processes -> Ectoderm development -> Neurogenesis	NM_009469.3	Mus musculus Unc-51 like kinase 1 (C. elegans) (Ulk1), mRNA.
Ccbl1	-1.53719	Amino acid metabolism	NM_172404.2	Mus musculus cysteine conjugate-beta lyase 1 (Ccbl1), mRNA.
Tm6sf2	-1.53553	Biological process unclassified	NM_181540.3	Mus musculus transmembrane 6 superfamily member 2 (Tm6sf2), mRNA.
Bach2	-1.53132	Biological process unclassified	NM_007521.2	Mus musculus BTB and CNC homology 2 (Bach2), mRNA.
Galt	-1.52636	Carbohydrate metabolism -> Monosaccharide metabolism	NM_016658.2	Mus musculus galactose-1-phosphate uridyl transferase (Galt), mRNA.
Nup210	-1.52458	Intracellular protein traffic -> Nuclear transport	NM_018815.1	Mus musculus nucleoporin 210 (Nup210), mRNA.
Prlr	-1.52358	Signal transduction -> Cell surface receptor mediated signal transduction -> Cytokine and chemokine mediated signaling pathway;Signal transduction -> Intracellular signaling cascade;Developmental processes -> Mesoderm development -> Lactation, mammary development	NM_011169.4	Mus musculus prolactin receptor (Prlr), mRNA.
Gpr146	-1.52339	Signal transduction -> Cell surface receptor mediated signal transduction -> G-protein mediated signaling	NM_001038703.1	Mus musculus G protein-coupled receptor 146 (Gpr146), transcript variant 2, mRNA.
Robo1	-1.52276	Cell adhesion;Developmental processes -> Ectoderm development -> Neurogenesis	NM_019413.2	Mus musculus roundabout homolog 1 (Drosophila) (Robo1), mRNA.
Ddah1	-1.5227	Developmental processes -> Mesoderm development -> Angiogenesis;Cell proliferation and differentiation	NM_026993
Cldn2	-1.52217	Cell structure and motility -> Cell structure	NM_016675.3	Mus musculus claudin 2 (Cldn2), mRNA.
Brd9	-1.52063	Biological process unclassified	NM_001024508.2	Mus musculus bromodomain containing 9 (Brd9), mRNA.
Flot1	-1.52062	Intracellular protein traffic -> General vesicle transport;Cell proliferation and differentiation	NM_008027.2	Mus musculus flotillin 1 (Flot1), mRNA.
Cfp	-1.51147	Immunity and defense -> Complement-mediated immunity	NM_008823.3	Mus musculus complement factor properdin (Cfp), mRNA.
Gja4	-1.51076	Signal transduction	NM_008120.2	Mus musculus gap junction protein, alpha 4 (Gja4), mRNA.
Odz3	-1.50786	Signal transduction -> Intracellular signaling cascade -> Other intracellular signaling cascade;Signal transduction -> Cell communication -> Cell adhesion-mediated signaling;Developmental processes -> Anterior/posterior patterning;Developmental processes -> Ectoderm development -> Neurogenesis;Developmental processes -> Mesoderm development	NM_011857.2	Mus musculus odd Oz/ten-m homolog 3 (Drosophila) (Odz3), mRNA.
Fcna	-1.5064	Signal transduction -> Cell communication -> Cell adhesion-mediated signaling;Cell adhesion	NM_007995.3	Mus musculus ficolin A (Fcna), mRNA.
Tbc1d17	-1.50383	Biological process unclassified	NM_001042655.1	Mus musculus TBC1 domain family, member 17 (Tbc1d17), mRNA.
Igf2bp3	-1.50365	Biological process unclassified	NM_023670.2	Mus musculus insulin-like growth factor 2 mRNA binding protein 3 (Igf2bp3), mRNA.
Ndst1	-1.50273	Carbohydrate metabolism -> Other polysaccharide metabolism;Protein metabolism and modification -> Protein modification;Sulfur metabolism;Signal transduction;Immunity and defense;Developmental processes	NM_008306.2	Mus musculus N-deacetylase/N-sulfotransferase (heparan glucosaminyl) 1 (Ndst1), mRNA.
Wsb1	-1.50264	Signal transduction -> Intracellular signaling cascade -> JAK-STAT cascade;Developmental processes -> Mesoderm development	NM_001042565.2	Mus musculus WD repeat and SOCS box-containing 1 (Wsb1), transcript variant 2, mRNA.
Spata2L	-1.50256	Developmental processes -> Gametogenesis -> Spermatogenesis and motility	NM_030176.2	Mus musculus spermatogenesis associated 2-like (Spata2L), mRNA.
Gnpda1	-1.50082	Carbohydrate metabolism -> Monosaccharide metabolism	NM_011937.1	Mus musculus glucosamine-6-phosphate deaminase 1 (Gnpda1), mRNA.
