# Supplementary material for: CMP-Neu5Ac Hydroxylase Null Mice as a Model for Studying Metabolic Disorders Caused by the Evolutionary Loss of Neu5Gc in Humans
Source: Biomed Res Int. 2015 Oct 19;2015:830315. doi: 10.1155/2015/830315 (PMC4629002; doi:10.1155/2015/830315)
Supplement: Supplementary file 1 — 2-2. Genotyping of Cmah-null mice; 2-3. Immunohistochemistry (IHC) and immunofluorescence staining; 2-8. RT-qPCR; 2-10. Western blot analysis. [file 830315.f1.zip › Additional file 3.xls]

## Sheet: Sheet1
	31 Biological process in Up-regulated genes
	Index	Biological process	No. of genes	Genes
	B01	Amino acid metabolism	8	Agxt2l1, Asl, Ccbl2, Csad, Pycrl, Tat, Tdo2, Slc6a9
	B02	Apoptosis	0
	B03	Blood circulation and gas exchange	0
	B04	Carbohydrate metabolism	13	Pygl, Ppp1r3b, Tkt, Gck, Gys2, Man2a1, Siat9, Pklr, Khk, Adh7, St3gal5, Slc35b1, Foxa1
	B05	Cell adhesion	1	Gpc1
	B06	Cell cycle	9	Egfr, Fgf1, Mybbp1a, Rsn, Skap2, Foxa1, Cul4a, Ywhag, Nucks1
	B07	Cell proliferation and differentiation	0
	B08	Cell structure and motility	6	Map1lc3a, Abi1, Cap1, Cxcl1, Rsn, Foxa1
	B09	Coenzyme and prosthetic group metabolism	4	Alas2, Aacs, Alas1, BC016495
	B10	Developmental processes	17	Chordc1, Hes6, Prox1, Bhlhb2, Rorc, Tgm1, Camk2b, Dscr1, Nrg4, Srd5a1, Tsku, Tnnc1, Fgf1, Inhba, S100a13, Cish, Foxa1
	B11	Electron transport	0
	B12	Homeostasis	0
	B13	Immunity and defense	28	C6, C8b, C9, D12Ertd647e, Gsta1, Gsta2, Gsta3, Gstm1, Gstp1, H2-Q10, H2-Q8, LOC56628, Prdx5, Saa4, Selenbp2, Lrrc28, C1s, D3Ucla1, Hsp90ab1, Hspa2, Hspa8, Hspb1, LOC666904, Ahsa1, Fkbp5, Irak2, Cish, Cxcl1
	B14	Intracellular protein traffic	6	Timm9, Ero1lb, Ppid, 2810410P22Rik, Rsn, Rab7
	B15	Lipid, fatty acid and steroid metabolism	21	Hsd3b5, Elovl6, Keg1, Chpt1, Elovl3, 2310076L09Rik, Mttp, Cyp4a12a, Cyp4a12b, Cyp2d9, Thrsp, Cyp7b1, Cyp2a5, Cyp2b10, Cyp2c29, Cyp3a11, Gde1, Mir16, Aacs, St3gal5, Siat9
	B16	Miscellaneous	2	Depdc6, Lrrc28
	B17	Muscle contraction	0
	B18	Neuronal activities	0
	B19	Nitrogen metabolism	0
	B20	Non-vertebrate process	0
	B21	Nucleoside, nucleotide and nucleic acid metabolism	19	Ddx3y, Tef, Ctps, Uox, 4833442J19Rik, Ak3l1, Upp2, Entpd4, Mlxipl, Thrsp, Hes6, Prox1, Bhlhb2, Per2, Rorc, Gnl3, Mybbp1a, Eif4ebp3, Foxa1
	B22	Oncogenesis	0
	B23	Other metabolism	15	Scp2, Cbr1, Srm, Agpat6, Bdh2, Akr1c19, Akr1c12, Fmo5, Thrsp, Gde1, Mir16, Bhlhb2, Ahsa1, Adh7, Dhrs4
	B24	Phosphate metabolism	1	Nudt7
	B25	Protein metabolism and modification	39	Usp2, Serpina12, Hsp105, Tcp1, Serpina5, Mrps21, Eef2, Prmt3, Serpina1e, Rhbdl, 1Dnajb1, P4ha1, Eif4b, Gnl3, Tgm1, Ero1lb, Hspa8, Hspb1, Hsp90ab1, LOC666904, D3Ucla1, Hspa2, C1s, Ahsa1, Ppid, Bag3, Ptpn11, Mapk9, 1500003O03Rik, Fkbp5, Irak2, Camk2b, Bmx, Egfr, Cul4a, Eif4ebp3, St3gal5, Man2a1, Siat9
	B26	Protein targeting and localization	0
	B27	Sensory perception	0
	B28	Signal transduction	35	Fkbp5, Irak2, Camk2b, Bmx, Egfr, Tsku, Dscr1, Nrg4, Srd5a1, Tnnc1, Fgf1, Inhba, S100a13, Cish, Cxcl1, Rab7, Ppp1r1b, Iapp, Olfr536, Mupcdh, Ywhag, Abi1, Cap1, Foxa1, Ctgf, Rapgef4, Il1rap, H13, Gja8, Per2, Rorc, Gnl3, Ptpn11, Mapk9, 1500003O03Rik
	B29	Sulfur metabolism	0
	B30	Transport	10	Slc6a9, Gnl3, Ero1lb, Mup4, OTTMUSG00000000231, OTTMUSG00000007485, Mup2, Slc35b1, Mup5, Tfrc
	B31	Biological process unclassified	46
