# Supplementary material for: CMP-Neu5Ac Hydroxylase Null Mice as a Model for Studying Metabolic Disorders Caused by the Evolutionary Loss of Neu5Gc in Humans
Source: Biomed Res Int. 2015 Oct 19;2015:830315. doi: 10.1155/2015/830315 (PMC4629002; doi:10.1155/2015/830315)
Supplement: Supplementary file 1 — 2-2. Genotyping of Cmah-null mice; 2-3. Immunohistochemistry (IHC) and immunofluorescence staining; 2-8. RT-qPCR; 2-10. Western blot analysis. [file 830315.f1.zip › Additional file 4.xls]

## Sheet: Sheet1
	31 Biological process in Down-regulated genes
	Index	Biological process	No. of genes	Genes
	B01	Amino acid metabolism	4	Agxt, Cbs, Scly, Ccbl1
	B02	Apoptosis	0
	B03	Blood circulation and gas exchange	0
	B04	Carbohydrate metabolism	5	G6pc, Cmbl, Galt, Gnpda1, Ndst1
	B05	Cell adhesion	0
	B06	Cell cycle	0
	B07	Cell proliferation and differentiation	8	Mmd, Mmd2, Gadd45g, Ccnd1, Ndrl, Ndrg1, Ddah1, Flot1
	B08	Cell structure and motility	5	Spon2, Acta2, Dnaic1, Gabarapl1, Cldn2
	B09	Coenzyme and prosthetic group metabolism	0
	B10	Developmental processes	20	Csrp3, Mfsd7c, Col18a1, Lpin2, Spata2L, Ddah1, Spon2, Cux2, Tle1, Ang, Ulk1, Plxna2, Nrp1, Prlr, Odz3, Wsb1, Avpr1a, Ndst1, Robo1, Sdc4
	B11	Electron transport	8	Cyp17a1, Cyp4a31, Cyp2c50, Fmo3, Cyp2b13, Cyp2b9, Cyp4a14, Abcd2
	B12	Homeostasis	0
	B13	Immunity and defense	10	Raet1b, Gstt3, Cfp, Mmd, Mmd2, Mug2, Lcn2, Ndst1, Sdc4, Lgals9
	B14	Intracellular protein traffic	6	Dnaic1, Sybl1, Sort1, Nup210, Acta2, Flot1
	B15	Lipid, fatty acid and steroid metabolism	19	Cyp2b13, Cyp2b9, Cyp4a14, Cyp17a1, Cyp4a31, Cyp2c50, Scap, Ppap2b, Mmd, Mmd2, Lpl, Cyp2g1, Hsd3b7, EG240549, Elovl5, Acss2, Hsd17b2, Etnk2, Dhcr7
	B16	Miscellaneous	0
	B17	Muscle contraction	1	Ckb
	B18	Neuronal activities	0
	B19	Nitrogen metabolism	0
	B20	Non-vertebrate process	0
	B21	Nucleoside, nucleotide and nucleic acid metabolism	21	Nt5e, Egr1, Nr1d1, Rfx4, Snurf, Klf9, Rnase4, Cenpa, Nme7, Klf10, Npr2, Rcl1, Fam129b, Ppap2b, Tle1, Ang, Dnaic1, Hdac11, Pop4, Gch1, Slc17a4
	B22	Oncogenesis	3	Lcn2, Maged2, Fam129b
	B23	Other metabolism	8	Bdh1, Ethe1, Hsd17b7, Mmab, Rdh11, Fmo3, Pop4, Gch1
	B24	Phosphate metabolism	0
	B25	Protein metabolism and modification	14	Ulk1, Casp6, Ppm1k, Trib3, Sgk1, Plxna2, Mug, Clpx2, Ndst1, Itih2, Serpina7, Serpinf2, St6gal1, Usp18
	B26	Protein targeting and localization	0
	B27	Sensory perception	0
	B28	Signal transduction	21	Fcna, Gja4, Gnat1, Gpr146, Rgs16, Ppap2b, Mmd, Mmd2, Ppm1k, Trib3, Sgk1, Plxna2, Mug2, Nrp1, Odz3, Prlr, Wsb1, Igfbp2, Avpr1a, Gadd45g, Ndst1
	B29	Sulfur metabolism	0
	B30	Transport	13	Cyp2g1, Lpl, Slc17a4, Clpx, Aqp8, Aqp9, Lcn2, Abcb11, Abcg8, BC014805, Chac1, Hba-a1, Slc24a6
	B31	Biological process unclassified	46
